# Supplementary material for: Incorporating Evidence-Based Gamification and Machine Learning to Assess Preschool Executive Function: A Feasibility Study
Source: Brain Sci. 2024 Apr 30;14(5):451. doi: 10.3390/brainsci14050451 (PMC11119088; doi:10.3390/brainsci14050451)
Supplement: Supplementary file 1 [file brainsci-14-00451-s001.zip]

Archive with 11 entries (10 files):
- ExampleClips/
- ExampleClips/.DS_Store
- __MACOSX/ExampleClips/._.DS_Store
- ExampleClips/Video S1 Gamified Flanker Sub A.mp4
- __MACOSX/ExampleClips/._Video S1 Gamified Flanker Sub A.mp4
- ExampleClips/Video S4 Traditional Flanker Sub B.mp4
- __MACOSX/ExampleClips/._Video S4 Traditional Flanker Sub B.mp4
- ExampleClips/Video S3 Gamified Flanker Sub B.mp4
- __MACOSX/ExampleClips/._Video S3 Gamified Flanker Sub B.mp4
- ExampleClips/Video S2 Traditional Flanker Sub A.mp4
- __MACOSX/ExampleClips/._Video S2 Traditional Flanker Sub A.mp4
